# Supplementary material for: Integration of genetic and metabolic features related to sialic acid metabolism distinguishes human breast cell subtypes
Source: PLoS One. 2018 May 30;13(5):e0195812. doi: 10.1371/journal.pone.0195812 (PMC5976204; doi:10.1371/journal.pone.0195812)
Supplement: S1 File — (XLSX) [file pone.0195812.s006.xlsx]

## Sheet: Regression Model Input
Cells	CMAS	SLC35A1	SLC35A3	NANP	Comp1 Capacity-N	Comp1 Capacity-Z	Comp1 Capacity-L		Cell ID
1	0.0199885	0.0229186	0.00316843	0.00581236	6380000000	4420000000	4170000000		1 = MCF10A
1	0.0418529	0.0302166	0.0138675	0.0135959	324000000	5020000000	7880000000		2 = T47D
1	0.0196241	0.0284737	0.00277911	0.00523946	30300000000	25100000000	5340000000		3 = MDAMB231
2	0.0246825	0.0140708	0.00781388	0.00462757	304000000000	28100000000	63400000000
2	0.031901	0.0295901	0.00380577	0.00479897	546000000000	58600000000	206000000000
2	0.024785	0.0133713	0.00843487	0.00402188	188000000000	59300000000	192000000000
3	0.0289832	0.0159213	0.0209931	0.0147852	188000000000	27500000000	36500000000
3	0.0247893	0.00945787	0.0175066	0.0122571	108000000000	46100000000	55500000000
3	0.0427617	0.0242338	0.00302094	0.0232622	158000000000	48600000000	81500000000
