# Supplementary material for: Integration of genetic and metabolic features related to sialic acid metabolism distinguishes human breast cell subtypes
Source: PLoS One. 2018 May 30;13(5):e0195812. doi: 10.1371/journal.pone.0195812 (PMC5976204; doi:10.1371/journal.pone.0195812)
Supplement: S2 File — (XLSX) [file pone.0195812.s007.xlsx]

## Sheet: MCF10A
		MCF10A
Tukey's multiple comparisons test	Mean Diff.	95.00% CI of diff.	Significant?	Summary
ST3GAL1
Control vs. 1,3,4-O-Bu3ManNAc	0.0002618	-0.008312 to 0.008836	No	ns	0.9996	A-B
Control vs. 1,3,4-O-Bu3ManNAz	0.004861	-0.003713 to 0.01344	No	ns	0.3332	A-C
Control vs. 1,3,4-O-Bu3ManNAl	0.003412	-0.005162 to 0.01199	No	ns	0.6019	A-D
1,3,4-O-Bu3ManNAc vs. 1,3,4-O-Bu3ManNAz	0.004599	-0.003975 to 0.01317	No	ns	0.375	B-C
1,3,4-O-Bu3ManNAc vs. 1,3,4-O-Bu3ManNAl	0.003151	-0.005424 to 0.01172	No	ns	0.6567	B-D
1,3,4-O-Bu3ManNAz vs. 1,3,4-O-Bu3ManNAl	-0.001449	-0.01002 to 0.007125	No	ns	0.9464	C-D
ST3GAL2
Control vs. 1,3,4-O-Bu3ManNAc	-1.933e-05	-0.0001447 to 0.0001061	No	ns	0.9583	A-B
Control vs. 1,3,4-O-Bu3ManNAz	-8.162e-05	-0.000207 to 4.379e-005	No	ns	0.2366	A-C
Control vs. 1,3,4-O-Bu3ManNAl	-0.0001064	-0.0002318 to 1.902e-005	No	ns	0.0992	A-D
1,3,4-O-Bu3ManNAc vs. 1,3,4-O-Bu3ManNAz	-6.229e-05	-0.0001877 to 6.312e-005	No	ns	0.4345	B-C
1,3,4-O-Bu3ManNAc vs. 1,3,4-O-Bu3ManNAl	-8.706e-05	-0.0002125 to 3.835e-005	No	ns	0.1966	B-D
1,3,4-O-Bu3ManNAz vs. 1,3,4-O-Bu3ManNAl	-2.477e-05	-0.0001502 to 0.0001006	No	ns	0.9187	C-D
ST3GAL3
Control vs. 1,3,4-O-Bu3ManNAc	0.0003457	-0.0001577 to 0.000849	No	ns	0.203	A-B
Control vs. 1,3,4-O-Bu3ManNAz	0.0002182	-0.0002852 to 0.0007215	No	ns	0.5393	A-C
Control vs. 1,3,4-O-Bu3ManNAl	0.0004126	-9.079e-005 to 0.0009159	No	ns	0.1129	A-D
1,3,4-O-Bu3ManNAc vs. 1,3,4-O-Bu3ManNAz	-0.0001275	-0.0006309 to 0.0003758	No	ns	0.8476	B-C
1,3,4-O-Bu3ManNAc vs. 1,3,4-O-Bu3ManNAl	6.687e-05	-0.0004365 to 0.0005702	No	ns	0.9725	B-D
1,3,4-O-Bu3ManNAz vs. 1,3,4-O-Bu3ManNAl	0.0001944	-0.000309 to 0.0006977	No	ns	0.6231	C-D
ST3GAL4
Control vs. 1,3,4-O-Bu3ManNAc	0.005259	-0.02309 to 0.03361	No	ns	0.9311	A-B
Control vs. 1,3,4-O-Bu3ManNAz	0.01896	-0.009393 to 0.0473	No	ns	0.2193	A-C
Control vs. 1,3,4-O-Bu3ManNAl	0.007581	-0.02077 to 0.03593	No	ns	0.8266	A-D
1,3,4-O-Bu3ManNAc vs. 1,3,4-O-Bu3ManNAz	0.0137	-0.01465 to 0.04204	No	ns	0.456	B-C
1,3,4-O-Bu3ManNAc vs. 1,3,4-O-Bu3ManNAl	0.002322	-0.02603 to 0.03067	No	ns	0.9932	B-D
1,3,4-O-Bu3ManNAz vs. 1,3,4-O-Bu3ManNAl	-0.01137	-0.03972 to 0.01697	No	ns	0.5961	C-D
ST3GAL5
Control vs. 1,3,4-O-Bu3ManNAc	-0.0005546	-0.002586 to 0.001477	No	ns	0.818	A-B
Control vs. 1,3,4-O-Bu3ManNAz	-0.000745	-0.002776 to 0.001286	No	ns	0.6579	A-C
Control vs. 1,3,4-O-Bu3ManNAl	-0.001831	-0.003862 to 0.0002004	No	ns	0.0781	A-D
1,3,4-O-Bu3ManNAc vs. 1,3,4-O-Bu3ManNAz	-0.0001904	-0.002222 to 0.001841	No	ns	0.9899	B-C
1,3,4-O-Bu3ManNAc vs. 1,3,4-O-Bu3ManNAl	-0.001276	-0.003307 to 0.000755	No	ns	0.26	B-D
1,3,4-O-Bu3ManNAz vs. 1,3,4-O-Bu3ManNAl	-0.001086	-0.003117 to 0.0009455	No	ns	0.3778	C-D
ST3GAL6
Control vs. 1,3,4-O-Bu3ManNAc	-2.373e-06	-3.674e-005 to 3.199e-005	No	ns	0.9959	A-B
Control vs. 1,3,4-O-Bu3ManNAz	-1.325e-05	-4.762e-005 to 2.111e-005	No	ns	0.624	A-C
Control vs. 1,3,4-O-Bu3ManNAl	-1.83e-05	-5.267e-005 to 1.606e-005	No	ns	0.3806	A-D
1,3,4-O-Bu3ManNAc vs. 1,3,4-O-Bu3ManNAz	-1.088e-05	-4.525e-005 to 2.348e-005	No	ns	0.7464	B-C
1,3,4-O-Bu3ManNAc vs. 1,3,4-O-Bu3ManNAl	-1.593e-05	-5.03e-005 to 1.844e-005	No	ns	0.4881	B-D
1,3,4-O-Bu3ManNAz vs. 1,3,4-O-Bu3ManNAl	-5.048e-06	-3.941e-005 to 2.932e-005	No	ns	0.9635	C-D
ST6GAL1
Control vs. 1,3,4-O-Bu3ManNAc	2.308e-05	-1.372e-005 to 5.987e-005	No	ns	0.2612	A-B
Control vs. 1,3,4-O-Bu3ManNAz	-8.814e-06	-4.561e-005 to 2.798e-005	No	ns	0.867	A-C
Control vs. 1,3,4-O-Bu3ManNAl	5.596e-06	-3.12e-005 to 4.239e-005	No	ns	0.9598	A-D
1,3,4-O-Bu3ManNAc vs. 1,3,4-O-Bu3ManNAz	-3.189e-05	-6.869e-005 to 4.905e-006	No	ns	0.0913	B-C
1,3,4-O-Bu3ManNAc vs. 1,3,4-O-Bu3ManNAl	-1.748e-05	-5.428e-005 to 1.931e-005	No	ns	0.4691	B-D
1,3,4-O-Bu3ManNAz vs. 1,3,4-O-Bu3ManNAl	1.441e-05	-2.239e-005 to 5.121e-005	No	ns	0.6133	C-D
ST6GAL2
Control vs. 1,3,4-O-Bu3ManNAc	-7.527e-07	-2.813e-006 to 1.308e-006	No	ns	0.6605	A-B
Control vs. 1,3,4-O-Bu3ManNAz	-7.054e-07	-2.766e-006 to 1.355e-006	No	ns	0.7014	A-C
Control vs. 1,3,4-O-Bu3ManNAl	-1.024e-06	-3.084e-006 to 1.036e-006	No	ns	0.434	A-D
1,3,4-O-Bu3ManNAc vs. 1,3,4-O-Bu3ManNAz	4.73e-08	-2.013e-006 to 2.108e-006	No	ns	0.9998	B-C
1,3,4-O-Bu3ManNAc vs. 1,3,4-O-Bu3ManNAl	-2.713e-07	-2.332e-006 to 1.789e-006	No	ns	0.9732	B-D
1,3,4-O-Bu3ManNAz vs. 1,3,4-O-Bu3ManNAl	-3.186e-07	-2.379e-006 to 1.742e-006	No	ns	0.9579	C-D
ST6GALNAC1
Control vs. 1,3,4-O-Bu3ManNAc	3.687e-05	-1.787e-005 to 9.162e-005	No	ns	0.2148	A-B
Control vs. 1,3,4-O-Bu3ManNAz	2.819e-05	-2.655e-005 to 8.293e-005	No	ns	0.4065	A-C
Control vs. 1,3,4-O-Bu3ManNAl	1.091e-05	-4.383e-005 to 6.565e-005	No	ns	0.9167	A-D
1,3,4-O-Bu3ManNAc vs. 1,3,4-O-Bu3ManNAz	-8.684e-06	-6.343e-005 to 4.606e-005	No	ns	0.9549	B-C
1,3,4-O-Bu3ManNAc vs. 1,3,4-O-Bu3ManNAl	-2.596e-05	-8.07e-005 to 2.878e-005	No	ns	0.4704	B-D
1,3,4-O-Bu3ManNAz vs. 1,3,4-O-Bu3ManNAl	-1.728e-05	-7.202e-005 to 3.746e-005	No	ns	0.7481	C-D
ST6GALNAC2
Control vs. 1,3,4-O-Bu3ManNAc	0.006825	-0.005256 to 0.01891	No	ns	0.3359	A-B
Control vs. 1,3,4-O-Bu3ManNAz	0.00825	-0.003832 to 0.02033	No	ns	0.2064	A-C
Control vs. 1,3,4-O-Bu3ManNAl	0.003652	-0.00843 to 0.01573	No	ns	0.7708	A-D
1,3,4-O-Bu3ManNAc vs. 1,3,4-O-Bu3ManNAz	0.001424	-0.01066 to 0.01351	No	ns	0.9804	B-C
1,3,4-O-Bu3ManNAc vs. 1,3,4-O-Bu3ManNAl	-0.003174	-0.01525 to 0.008908	No	ns	0.8338	B-D
1,3,4-O-Bu3ManNAz vs. 1,3,4-O-Bu3ManNAl	-0.004598	-0.01668 to 0.007483	No	ns	0.6331	C-D
ST6GALNAC3
Control vs. 1,3,4-O-Bu3ManNAc	0	-8.071e-022 to 8.071e-022	No	ns	>0.9999	A-B
Control vs. 1,3,4-O-Bu3ManNAz	0	-8.071e-022 to 8.071e-022	No	ns	>0.9999	A-C
Control vs. 1,3,4-O-Bu3ManNAl	0	-8.071e-022 to 8.071e-022	No	ns	>0.9999	A-D
1,3,4-O-Bu3ManNAc vs. 1,3,4-O-Bu3ManNAz	0	-8.071e-022 to 8.071e-022	No	ns	>0.9999	B-C
1,3,4-O-Bu3ManNAc vs. 1,3,4-O-Bu3ManNAl	0	-8.071e-022 to 8.071e-022	No	ns	>0.9999	B-D
1,3,4-O-Bu3ManNAz vs. 1,3,4-O-Bu3ManNAl	0	-8.071e-022 to 8.071e-022	No	ns	>0.9999	C-D
ST6GALNAC4
Control vs. 1,3,4-O-Bu3ManNAc	0.001763	-0.007477 to 0.011	No	ns	0.9257	A-B
Control vs. 1,3,4-O-Bu3ManNAz	0.005644	-0.003596 to 0.01488	No	ns	0.2794	A-C
Control vs. 1,3,4-O-Bu3ManNAl	0.000762	-0.008478 to 0.01	No	ns	0.993	A-D
1,3,4-O-Bu3ManNAc vs. 1,3,4-O-Bu3ManNAz	0.003881	-0.005359 to 0.01312	No	ns	0.5629	B-C
1,3,4-O-Bu3ManNAc vs. 1,3,4-O-Bu3ManNAl	-0.001001	-0.01024 to 0.008239	No	ns	0.9846	B-D
1,3,4-O-Bu3ManNAz vs. 1,3,4-O-Bu3ManNAl	-0.004882	-0.01412 to 0.004358	No	ns	0.3867	C-D
ST6GALNAC5
Control vs. 1,3,4-O-Bu3ManNAc	-0.0003743	-0.003148 to 0.002399	No	ns	0.9712	A-B
Control vs. 1,3,4-O-Bu3ManNAz	0.0002661	-0.002507 to 0.00304	No	ns	0.9892	A-C
Control vs. 1,3,4-O-Bu3ManNAl	-0.001034	-0.003807 to 0.00174	No	ns	0.6472	A-D
1,3,4-O-Bu3ManNAc vs. 1,3,4-O-Bu3ManNAz	0.0006404	-0.002133 to 0.003414	No	ns	0.8786	B-C
1,3,4-O-Bu3ManNAc vs. 1,3,4-O-Bu3ManNAl	-0.0006595	-0.003433 to 0.002114	No	ns	0.8694	B-D
1,3,4-O-Bu3ManNAz vs. 1,3,4-O-Bu3ManNAl	-0.0013	-0.004073 to 0.001474	No	ns	0.4796	C-D
ST6GALNAC6
Control vs. 1,3,4-O-Bu3ManNAc	0.0004765	-0.001633 to 0.002586	No	ns	0.8851	A-B
Control vs. 1,3,4-O-Bu3ManNAz	-0.000327	-0.002437 to 0.001782	No	ns	0.9577	A-C
Control vs. 1,3,4-O-Bu3ManNAl	-0.002991	-0.005101 to -0.0008815	Yes	**	0.0082	A-D
1,3,4-O-Bu3ManNAc vs. 1,3,4-O-Bu3ManNAz	-0.0008035	-0.002913 to 0.001306	No	ns	0.6325	B-C
1,3,4-O-Bu3ManNAc vs. 1,3,4-O-Bu3ManNAl	-0.003467	-0.005577 to -0.001358	Yes	**	0.0034	B-D
1,3,4-O-Bu3ManNAz vs. 1,3,4-O-Bu3ManNAl	-0.002664	-0.004773 to -0.0005545	Yes	*	0.0157	C-D
ST8SIA1
Control vs. 1,3,4-O-Bu3ManNAc	-2.91e-06	-3.715e-005 to 3.133e-005	No	ns	0.9924	A-B
Control vs. 1,3,4-O-Bu3ManNAz	1.105e-05	-2.319e-005 to 4.529e-005	No	ns	0.7358	A-C
Control vs. 1,3,4-O-Bu3ManNAl	-1.201e-05	-4.625e-005 to 2.223e-005	No	ns	0.6866	A-D
1,3,4-O-Bu3ManNAc vs. 1,3,4-O-Bu3ManNAz	1.396e-05	-2.028e-005 to 4.82e-005	No	ns	0.5845	B-C
1,3,4-O-Bu3ManNAc vs. 1,3,4-O-Bu3ManNAl	-9.099e-06	-4.334e-005 to 2.514e-005	No	ns	0.8292	B-D
1,3,4-O-Bu3ManNAz vs. 1,3,4-O-Bu3ManNAl	-2.306e-05	-5.73e-005 to 1.118e-005	No	ns	0.2149	C-D
ST8SIA2
Control vs. 1,3,4-O-Bu3ManNAc	0	-4.488e-006 to 4.488e-006	No	ns	>0.9999	A-B
Control vs. 1,3,4-O-Bu3ManNAz	-2.635e-07	-4.752e-006 to 4.225e-006	No	ns	0.9974	A-C
Control vs. 1,3,4-O-Bu3ManNAl	-2.264e-06	-6.753e-006 to 2.224e-006	No	ns	0.4224	A-D
1,3,4-O-Bu3ManNAc vs. 1,3,4-O-Bu3ManNAz	-2.635e-07	-4.752e-006 to 4.225e-006	No	ns	0.9974	B-C
1,3,4-O-Bu3ManNAc vs. 1,3,4-O-Bu3ManNAl	-2.264e-06	-6.753e-006 to 2.224e-006	No	ns	0.4224	B-D
1,3,4-O-Bu3ManNAz vs. 1,3,4-O-Bu3ManNAl	-2.001e-06	-6.489e-006 to 2.487e-006	No	ns	0.5181	C-D
ST8SIA3
Control vs. 1,3,4-O-Bu3ManNAc	0	-7.1e-008 to 7.1e-008	No	ns	>0.9999	A-B
Control vs. 1,3,4-O-Bu3ManNAz	0	-7.1e-008 to 7.1e-008	No	ns	>0.9999	A-C
Control vs. 1,3,4-O-Bu3ManNAl	-5.57e-08	-1.267e-007 to 1.53e-008	No	ns	0.1321	A-D
1,3,4-O-Bu3ManNAc vs. 1,3,4-O-Bu3ManNAz	0	-7.1e-008 to 7.1e-008	No	ns	>0.9999	B-C
1,3,4-O-Bu3ManNAc vs. 1,3,4-O-Bu3ManNAl	-5.57e-08	-1.267e-007 to 1.53e-008	No	ns	0.1321	B-D
1,3,4-O-Bu3ManNAz vs. 1,3,4-O-Bu3ManNAl	-5.57e-08	-1.267e-007 to 1.53e-008	No	ns	0.1321	C-D
ST8SIA4
Control vs. 1,3,4-O-Bu3ManNAc	0.001128	3.851e-005 to 0.002218	Yes	*	0.0427	A-B
Control vs. 1,3,4-O-Bu3ManNAz	0.001252	0.0001623 to 0.002342	Yes	*	0.0257	A-C
Control vs. 1,3,4-O-Bu3ManNAl	0.001701	0.0006115 to 0.002791	Yes	**	0.0046	A-D
1,3,4-O-Bu3ManNAc vs. 1,3,4-O-Bu3ManNAz	0.0001238	-0.0009661 to 0.001214	No	ns	0.9824	B-C
1,3,4-O-Bu3ManNAc vs. 1,3,4-O-Bu3ManNAl	0.0005729	-0.0005169 to 0.001663	No	ns	0.3906	B-D
1,3,4-O-Bu3ManNAz vs. 1,3,4-O-Bu3ManNAl	0.0004492	-0.0006407 to 0.001539	No	ns	0.5768	C-D
ST8SIA5
Control vs. 1,3,4-O-Bu3ManNAc	5.647e-06	-7.123e-006 to 1.842e-005	No	ns	0.5242	A-B
Control vs. 1,3,4-O-Bu3ManNAz	-3.056e-06	-1.583e-005 to 9.715e-006	No	ns	0.8674	A-C
Control vs. 1,3,4-O-Bu3ManNAl	-1.816e-06	-1.459e-005 to 1.095e-005	No	ns	0.9667	A-D
1,3,4-O-Bu3ManNAc vs. 1,3,4-O-Bu3ManNAz	-8.703e-06	-2.147e-005 to 4.067e-006	No	ns	0.2076	B-C
1,3,4-O-Bu3ManNAc vs. 1,3,4-O-Bu3ManNAl	-7.463e-06	-2.023e-005 to 5.307e-006	No	ns	0.3109	B-D
1,3,4-O-Bu3ManNAz vs. 1,3,4-O-Bu3ManNAl	1.24e-06	-1.153e-005 to 1.401e-005	No	ns	0.9888	C-D
ST8SIA6
Control vs. 1,3,4-O-Bu3ManNAc	2.727e-05	-0.001144 to 0.001199	No	ns	0.9998	A-B
Control vs. 1,3,4-O-Bu3ManNAz	0.0001023	-0.001069 to 0.001274	No	ns	0.9918	A-C
Control vs. 1,3,4-O-Bu3ManNAl	-0.000337	-0.001509 to 0.0008348	No	ns	0.7949	A-D
1,3,4-O-Bu3ManNAc vs. 1,3,4-O-Bu3ManNAz	7.501e-05	-0.001097 to 0.001247	No	ns	0.9967	B-C
1,3,4-O-Bu3ManNAc vs. 1,3,4-O-Bu3ManNAl	-0.0003643	-0.001536 to 0.0008075	No	ns	0.7562	B-D
1,3,4-O-Bu3ManNAz vs. 1,3,4-O-Bu3ManNAl	-0.0004393	-0.001611 to 0.0007325	No	ns	0.6433	C-D
GNE
Control vs. 1,3,4-O-Bu3ManNAc	0.0001493	-0.0002612 to 0.0005598	No	ns	0.6633	A-B
Control vs. 1,3,4-O-Bu3ManNAz	-3.333e-05	-0.0004438 to 0.0003771	No	ns	0.9933	A-C
Control vs. 1,3,4-O-Bu3ManNAl	-0.0001545	-0.0005649 to 0.000256	No	ns	0.6408	A-D
1,3,4-O-Bu3ManNAc vs. 1,3,4-O-Bu3ManNAz	-0.0001826	-0.0005931 to 0.0002278	No	ns	0.5195	B-C
1,3,4-O-Bu3ManNAc vs. 1,3,4-O-Bu3ManNAl	-0.0003038	-0.0007142 to 0.0001067	No	ns	0.1609	B-D
1,3,4-O-Bu3ManNAz vs. 1,3,4-O-Bu3ManNAl	-0.0001211	-0.0005316 to 0.0002893	No	ns	0.7827	C-D
NANS
Control vs. 1,3,4-O-Bu3ManNAc	0.002289	-0.02007 to 0.02465	No	ns	0.9869	A-B
Control vs. 1,3,4-O-Bu3ManNAz	6.22e-06	-0.02235 to 0.02237	No	ns	>0.9999	A-C
Control vs. 1,3,4-O-Bu3ManNAl	-0.002382	-0.02474 to 0.01998	No	ns	0.9853	A-D
1,3,4-O-Bu3ManNAc vs. 1,3,4-O-Bu3ManNAz	-0.002283	-0.02464 to 0.02008	No	ns	0.987	B-C
1,3,4-O-Bu3ManNAc vs. 1,3,4-O-Bu3ManNAl	-0.004671	-0.02703 to 0.01769	No	ns	0.9059	B-D
1,3,4-O-Bu3ManNAz vs. 1,3,4-O-Bu3ManNAl	-0.002388	-0.02475 to 0.01997	No	ns	0.9852	C-D
CMAS
Control vs. 1,3,4-O-Bu3ManNAc	7.105e-05	-0.008667 to 0.00881	No	ns	>0.9999	A-B
Control vs. 1,3,4-O-Bu3ManNAz	-0.0006519	-0.00939 to 0.008087	No	ns	0.9948	A-C
Control vs. 1,3,4-O-Bu3ManNAl	-0.003909	-0.01265 to 0.00483	No	ns	0.5155	A-D
1,3,4-O-Bu3ManNAc vs. 1,3,4-O-Bu3ManNAz	-0.000723	-0.009461 to 0.008016	No	ns	0.993	B-C
1,3,4-O-Bu3ManNAc vs. 1,3,4-O-Bu3ManNAl	-0.00398	-0.01272 to 0.004758	No	ns	0.5017	B-D
1,3,4-O-Bu3ManNAz vs. 1,3,4-O-Bu3ManNAl	-0.003257	-0.012 to 0.005481	No	ns	0.6472	C-D
SLC35A1
Control vs. 1,3,4-O-Bu3ManNAc	0.001784	-0.01153 to 0.01509	No	ns	0.9718	A-B
Control vs. 1,3,4-O-Bu3ManNAz	0.003343	-0.009967 to 0.01665	No	ns	0.8507	A-C
Control vs. 1,3,4-O-Bu3ManNAl	-0.0003118	-0.01362 to 0.013	No	ns	0.9998	A-D
1,3,4-O-Bu3ManNAc vs. 1,3,4-O-Bu3ManNAz	0.001559	-0.01175 to 0.01487	No	ns	0.9808	B-C
1,3,4-O-Bu3ManNAc vs. 1,3,4-O-Bu3ManNAl	-0.002096	-0.0154 to 0.01121	No	ns	0.9558	B-D
1,3,4-O-Bu3ManNAz vs. 1,3,4-O-Bu3ManNAl	-0.003654	-0.01696 to 0.009655	No	ns	0.8156	C-D
SLC35A3
Control vs. 1,3,4-O-Bu3ManNAc	-0.0002141	-0.002644 to 0.002216	No	ns	0.9915	A-B
Control vs. 1,3,4-O-Bu3ManNAz	-0.002124	-0.004554 to 0.0003054	No	ns	0.0882	A-C
Control vs. 1,3,4-O-Bu3ManNAl	-0.002084	-0.004513 to 0.0003461	No	ns	0.0952	A-D
1,3,4-O-Bu3ManNAc vs. 1,3,4-O-Bu3ManNAz	-0.00191	-0.00434 to 0.0005195	No	ns	0.1311	B-C
1,3,4-O-Bu3ManNAc vs. 1,3,4-O-Bu3ManNAl	-0.001869	-0.004299 to 0.0005602	No	ns	0.1413	B-D
1,3,4-O-Bu3ManNAz vs. 1,3,4-O-Bu3ManNAl	4.072e-05	-0.002389 to 0.00247	No	ns	>0.9999	C-D
NANP
Control vs. 1,3,4-O-Bu3ManNAc	0.0003115	-0.002842 to 0.003465	No	ns	0.9882	A-B
Control vs. 1,3,4-O-Bu3ManNAz	-0.0003286	-0.003482 to 0.002825	No	ns	0.9862	A-C
Control vs. 1,3,4-O-Bu3ManNAl	-0.0009821	-0.004136 to 0.002172	No	ns	0.7553	A-D
1,3,4-O-Bu3ManNAc vs. 1,3,4-O-Bu3ManNAz	-0.0006401	-0.003794 to 0.002514	No	ns	0.9126	B-C
1,3,4-O-Bu3ManNAc vs. 1,3,4-O-Bu3ManNAl	-0.001294	-0.004447 to 0.00186	No	ns	0.5802	B-D
1,3,4-O-Bu3ManNAz vs. 1,3,4-O-Bu3ManNAl	-0.0006535	-0.003807 to 0.0025	No	ns	0.9078	C-D

## Sheet: T-47D
		T47D
Tukey's multiple comparisons test	Mean Diff.	95.00% CI of diff.	Significant?	Summary	Adjusted P Value
ST3GAL1
Control vs. 1,3,4-O-Bu3ManNAc	-0.0006537	-0.006942 to 0.005634	No	ns	0.9863	A-B
Control vs. 1,3,4-O-Bu3ManNAz	-0.0003656	-0.006653 to 0.005922	No	ns	0.9975	A-C
Control vs. 1,3,4-O-Bu3ManNAl	0.0006092	-0.005679 to 0.006897	No	ns	0.9889	A-D
1,3,4-O-Bu3ManNAc vs. 1,3,4-O-Bu3ManNAz	0.0002881	-0.006 to 0.006576	No	ns	0.9988	B-C
1,3,4-O-Bu3ManNAc vs. 1,3,4-O-Bu3ManNAl	0.001263	-0.005025 to 0.007551	No	ns	0.915	B-D
1,3,4-O-Bu3ManNAz vs. 1,3,4-O-Bu3ManNAl	0.0009748	-0.005313 to 0.007263	No	ns	0.9576	C-D
ST3GAL2
Control vs. 1,3,4-O-Bu3ManNAc	-0.0001255	-0.001469 to 0.001218	No	ns	0.99	A-B
Control vs. 1,3,4-O-Bu3ManNAz	-8.238e-05	-0.001426 to 0.001261	No	ns	0.9971	A-C
Control vs. 1,3,4-O-Bu3ManNAl	-0.0005109	-0.001854 to 0.0008325	No	ns	0.6336	A-D
1,3,4-O-Bu3ManNAc vs. 1,3,4-O-Bu3ManNAz	4.316e-05	-0.0013 to 0.001387	No	ns	0.9996	B-C
1,3,4-O-Bu3ManNAc vs. 1,3,4-O-Bu3ManNAl	-0.0003854	-0.001729 to 0.0009581	No	ns	0.7961	B-D
1,3,4-O-Bu3ManNAz vs. 1,3,4-O-Bu3ManNAl	-0.0004285	-0.001772 to 0.0009149	No	ns	0.7424	C-D
ST3GAL3
Control vs. 1,3,4-O-Bu3ManNAc	0.0004727	-0.000828 to 0.001773	No	ns	0.664	A-B
Control vs. 1,3,4-O-Bu3ManNAz	0.0004898	-0.0008109 to 0.00179	No	ns	0.6404	A-C
Control vs. 1,3,4-O-Bu3ManNAl	0.001187	-0.0001135 to 0.002488	No	ns	0.0742	A-D
1,3,4-O-Bu3ManNAc vs. 1,3,4-O-Bu3ManNAz	1.712e-05	-0.001284 to 0.001318	No	ns	>0.9999	B-C
1,3,4-O-Bu3ManNAc vs. 1,3,4-O-Bu3ManNAl	0.0007146	-0.0005861 to 0.002015	No	ns	0.3569	B-D
1,3,4-O-Bu3ManNAz vs. 1,3,4-O-Bu3ManNAl	0.0006975	-0.0006032 to 0.001998	No	ns	0.3753	C-D
ST3GAL4
Control vs. 1,3,4-O-Bu3ManNAc	0.009005	-0.03113 to 0.04914	No	ns	0.8871	A-B
Control vs. 1,3,4-O-Bu3ManNAz	0.0007094	-0.03943 to 0.04085	No	ns	>0.9999	A-C
Control vs. 1,3,4-O-Bu3ManNAl	0.02636	-0.01378 to 0.0665	No	ns	0.2308	A-D
1,3,4-O-Bu3ManNAc vs. 1,3,4-O-Bu3ManNAz	-0.008295	-0.04843 to 0.03184	No	ns	0.9084	B-C
1,3,4-O-Bu3ManNAc vs. 1,3,4-O-Bu3ManNAl	0.01735	-0.02278 to 0.05749	No	ns	0.5412	B-D
1,3,4-O-Bu3ManNAz vs. 1,3,4-O-Bu3ManNAl	0.02565	-0.01449 to 0.06579	No	ns	0.2486	C-D
ST3GAL5
Control vs. 1,3,4-O-Bu3ManNAc	-2.131e-06	-6.359e-005 to 5.933e-005	No	ns	0.9995	A-B
Control vs. 1,3,4-O-Bu3ManNAz	8.77e-07	-6.058e-005 to 6.233e-005	No	ns	>0.9999	A-C
Control vs. 1,3,4-O-Bu3ManNAl	-3.946e-05	-0.0001009 to 2.2e-005	No	ns	0.2455	A-D
1,3,4-O-Bu3ManNAc vs. 1,3,4-O-Bu3ManNAz	3.008e-06	-5.845e-005 to 6.447e-005	No	ns	0.9985	B-C
1,3,4-O-Bu3ManNAc vs. 1,3,4-O-Bu3ManNAl	-3.732e-05	-9.878e-005 to 2.413e-005	No	ns	0.2834	B-D
1,3,4-O-Bu3ManNAz vs. 1,3,4-O-Bu3ManNAl	-4.033e-05	-0.0001018 to 2.113e-005	No	ns	0.2312	C-D
ST3GAL6
Control vs. 1,3,4-O-Bu3ManNAc	0.0001263	-2.062e-005 to 0.0002733	No	ns	0.0943	A-B
Control vs. 1,3,4-O-Bu3ManNAz	8.975e-05	-5.721e-005 to 0.0002367	No	ns	0.2795	A-C
Control vs. 1,3,4-O-Bu3ManNAl	9.471e-05	-5.225e-005 to 0.0002417	No	ns	0.243	A-D
1,3,4-O-Bu3ManNAc vs. 1,3,4-O-Bu3ManNAz	-3.66e-05	-0.0001836 to 0.0001104	No	ns	0.8538	B-C
1,3,4-O-Bu3ManNAc vs. 1,3,4-O-Bu3ManNAl	-3.164e-05	-0.0001786 to 0.0001153	No	ns	0.8983	B-D
1,3,4-O-Bu3ManNAz vs. 1,3,4-O-Bu3ManNAl	4.96e-06	-0.000142 to 0.0001519	No	ns	0.9995	C-D
ST6GAL1
Control vs. 1,3,4-O-Bu3ManNAc	0.004662	-0.005292 to 0.01462	No	ns	0.4801	A-B
Control vs. 1,3,4-O-Bu3ManNAz	0.002201	-0.007753 to 0.01215	No	ns	0.8912	A-C
Control vs. 1,3,4-O-Bu3ManNAl	0.003304	-0.00665 to 0.01326	No	ns	0.7199	A-D
1,3,4-O-Bu3ManNAc vs. 1,3,4-O-Bu3ManNAz	-0.002461	-0.01242 to 0.007493	No	ns	0.8563	B-C
1,3,4-O-Bu3ManNAc vs. 1,3,4-O-Bu3ManNAl	-0.001358	-0.01131 to 0.008596	No	ns	0.9703	B-D
1,3,4-O-Bu3ManNAz vs. 1,3,4-O-Bu3ManNAl	0.001103	-0.008851 to 0.01106	No	ns	0.9836	C-D
ST6GAL2
Control vs. 1,3,4-O-Bu3ManNAc	-8.79e-08	-1.108e-006 to 9.322e-007	No	ns	0.9921	A-B
Control vs. 1,3,4-O-Bu3ManNAz	0	-1.02e-006 to 1.02e-006	No	ns	>0.9999	A-C
Control vs. 1,3,4-O-Bu3ManNAl	-7.312e-07	-1.751e-006 to 2.889e-007	No	ns	0.1782	A-D
1,3,4-O-Bu3ManNAc vs. 1,3,4-O-Bu3ManNAz	8.79e-08	-9.322e-007 to 1.108e-006	No	ns	0.9921	B-C
1,3,4-O-Bu3ManNAc vs. 1,3,4-O-Bu3ManNAl	-6.433e-07	-1.663e-006 to 3.768e-007	No	ns	0.2575	B-D
1,3,4-O-Bu3ManNAz vs. 1,3,4-O-Bu3ManNAl	-7.312e-07	-1.751e-006 to 2.889e-007	No	ns	0.1782	C-D
ST6GALNAC1
Control vs. 1,3,4-O-Bu3ManNAc	1.351e-05	4.16e-006 to 2.285e-005	Yes	**	0.0073	A-B
Control vs. 1,3,4-O-Bu3ManNAz	2.123e-05	1.188e-005 to 3.057e-005	Yes	***	0.0004	A-C
Control vs. 1,3,4-O-Bu3ManNAl	1.507e-05	5.722e-006 to 2.441e-005	Yes	**	0.0038	A-D
1,3,4-O-Bu3ManNAc vs. 1,3,4-O-Bu3ManNAz	7.725e-06	-1.621e-006 to 1.707e-005	No	ns	0.1094	B-C
1,3,4-O-Bu3ManNAc vs. 1,3,4-O-Bu3ManNAl	1.562e-06	-7.783e-006 to 1.091e-005	No	ns	0.9479	B-D
1,3,4-O-Bu3ManNAz vs. 1,3,4-O-Bu3ManNAl	-6.163e-06	-1.551e-005 to 3.183e-006	No	ns	0.2281	C-D
ST6GALNAC2
Control vs. 1,3,4-O-Bu3ManNAc	0.01211	-0.01132 to 0.03554	No	ns	0.4036	A-B
Control vs. 1,3,4-O-Bu3ManNAz	0.01104	-0.01239 to 0.03447	No	ns	0.4754	A-C
Control vs. 1,3,4-O-Bu3ManNAl	0.02078	-0.002652 to 0.0442	No	ns	0.0834	A-D
1,3,4-O-Bu3ManNAc vs. 1,3,4-O-Bu3ManNAz	-0.00107	-0.0245 to 0.02236	No	ns	0.9988	B-C
1,3,4-O-Bu3ManNAc vs. 1,3,4-O-Bu3ManNAl	0.008666	-0.01476 to 0.03209	No	ns	0.6523	B-D
1,3,4-O-Bu3ManNAz vs. 1,3,4-O-Bu3ManNAl	0.009737	-0.01369 to 0.03317	No	ns	0.5707	C-D
ST6GALNAC3
Control vs. 1,3,4-O-Bu3ManNAc	0	-1.412e-021 to 1.412e-021	No	ns	>0.9999	A-B
Control vs. 1,3,4-O-Bu3ManNAz	0	-1.412e-021 to 1.412e-021	No	ns	>0.9999	A-C
Control vs. 1,3,4-O-Bu3ManNAl	0	-1.412e-021 to 1.412e-021	No	ns	>0.9999	A-D
1,3,4-O-Bu3ManNAc vs. 1,3,4-O-Bu3ManNAz	0	-1.412e-021 to 1.412e-021	No	ns	>0.9999	B-C
1,3,4-O-Bu3ManNAc vs. 1,3,4-O-Bu3ManNAl	0	-1.412e-021 to 1.412e-021	No	ns	>0.9999	B-D
1,3,4-O-Bu3ManNAz vs. 1,3,4-O-Bu3ManNAl	0	-1.412e-021 to 1.412e-021	No	ns	>0.9999	C-D
ST6GALNAC4
Control vs. 1,3,4-O-Bu3ManNAc	-0.006128	-0.01574 to 0.003485	No	ns	0.2502	A-B
Control vs. 1,3,4-O-Bu3ManNAz	-0.002539	-0.01215 to 0.007074	No	ns	0.8316	A-C
Control vs. 1,3,4-O-Bu3ManNAl	0.0008897	-0.008724 to 0.0105	No	ns	0.9902	A-D
1,3,4-O-Bu3ManNAc vs. 1,3,4-O-Bu3ManNAz	0.003589	-0.006024 to 0.0132	No	ns	0.6461	B-C
1,3,4-O-Bu3ManNAc vs. 1,3,4-O-Bu3ManNAl	0.007018	-0.002595 to 0.01663	No	ns	0.1682	B-D
1,3,4-O-Bu3ManNAz vs. 1,3,4-O-Bu3ManNAl	0.003429	-0.006185 to 0.01304	No	ns	0.676	C-D
ST6GALNAC5
Control vs. 1,3,4-O-Bu3ManNAc	-6.176e-05	-0.0001846 to 6.103e-005	No	ns	0.4248	A-B
Control vs. 1,3,4-O-Bu3ManNAz	2.36e-05	-9.919e-005 to 0.0001464	No	ns	0.9243	A-C
Control vs. 1,3,4-O-Bu3ManNAl	4.814e-05	-7.465e-005 to 0.0001709	No	ns	0.6126	A-D
1,3,4-O-Bu3ManNAc vs. 1,3,4-O-Bu3ManNAz	8.536e-05	-3.743e-005 to 0.0002082	No	ns	0.1958	B-C
1,3,4-O-Bu3ManNAc vs. 1,3,4-O-Bu3ManNAl	0.0001099	-1.289e-005 to 0.0002327	No	ns	0.0804	B-D
1,3,4-O-Bu3ManNAz vs. 1,3,4-O-Bu3ManNAl	2.454e-05	-9.825e-005 to 0.0001473	No	ns	0.9161	C-D
ST6GALNAC6
Control vs. 1,3,4-O-Bu3ManNAc	-0.0006829	-0.004413 to 0.003048	No	ns	0.9335	A-B
Control vs. 1,3,4-O-Bu3ManNAz	-0.000565	-0.004295 to 0.003165	No	ns	0.9603	A-C
Control vs. 1,3,4-O-Bu3ManNAl	0.001352	-0.002379 to 0.005082	No	ns	0.6658	A-D
1,3,4-O-Bu3ManNAc vs. 1,3,4-O-Bu3ManNAz	0.0001179	-0.003613 to 0.003848	No	ns	0.9996	B-C
1,3,4-O-Bu3ManNAc vs. 1,3,4-O-Bu3ManNAl	0.002035	-0.001696 to 0.005765	No	ns	0.3624	B-D
1,3,4-O-Bu3ManNAz vs. 1,3,4-O-Bu3ManNAl	0.001917	-0.001814 to 0.005647	No	ns	0.4082	C-D
ST8SIA1
Control vs. 1,3,4-O-Bu3ManNAc	0.0002522	-0.0003546 to 0.0008591	No	ns	0.5705	A-B
Control vs. 1,3,4-O-Bu3ManNAz	0.0001374	-0.0004694 to 0.0007443	No	ns	0.8844	A-C
Control vs. 1,3,4-O-Bu3ManNAl	0.0004312	-0.0001756 to 0.001038	No	ns	0.1831	A-D
1,3,4-O-Bu3ManNAc vs. 1,3,4-O-Bu3ManNAz	-0.0001148	-0.0007217 to 0.000492	No	ns	0.9274	B-C
1,3,4-O-Bu3ManNAc vs. 1,3,4-O-Bu3ManNAl	0.000179	-0.0004279 to 0.0007858	No	ns	0.7829	B-D
1,3,4-O-Bu3ManNAz vs. 1,3,4-O-Bu3ManNAl	0.0002938	-0.0003131 to 0.0009006	No	ns	0.4545	C-D
ST8SIA2
Control vs. 1,3,4-O-Bu3ManNAc	0	-1.412e-021 to 1.412e-021	No	ns	>0.9999	A-B
Control vs. 1,3,4-O-Bu3ManNAz	0	-1.412e-021 to 1.412e-021	No	ns	>0.9999	A-C
Control vs. 1,3,4-O-Bu3ManNAl	0	-1.412e-021 to 1.412e-021	No	ns	>0.9999	A-D
1,3,4-O-Bu3ManNAc vs. 1,3,4-O-Bu3ManNAz	0	-1.412e-021 to 1.412e-021	No	ns	>0.9999	B-C
1,3,4-O-Bu3ManNAc vs. 1,3,4-O-Bu3ManNAl	0	-1.412e-021 to 1.412e-021	No	ns	>0.9999	B-D
1,3,4-O-Bu3ManNAz vs. 1,3,4-O-Bu3ManNAl	0	-1.412e-021 to 1.412e-021	No	ns	>0.9999	C-D
ST8SIA3
Control vs. 1,3,4-O-Bu3ManNAc	0	-1.412e-021 to 1.412e-021	No	ns	>0.9999	A-B
Control vs. 1,3,4-O-Bu3ManNAz	0	-1.412e-021 to 1.412e-021	No	ns	>0.9999	A-C
Control vs. 1,3,4-O-Bu3ManNAl	0	-1.412e-021 to 1.412e-021	No	ns	>0.9999	A-D
1,3,4-O-Bu3ManNAc vs. 1,3,4-O-Bu3ManNAz	0	-1.412e-021 to 1.412e-021	No	ns	>0.9999	B-C
1,3,4-O-Bu3ManNAc vs. 1,3,4-O-Bu3ManNAl	0	-1.412e-021 to 1.412e-021	No	ns	>0.9999	B-D
1,3,4-O-Bu3ManNAz vs. 1,3,4-O-Bu3ManNAl	0	-1.412e-021 to 1.412e-021	No	ns	>0.9999	C-D
ST8SIA4
Control vs. 1,3,4-O-Bu3ManNAc	3.344e-06	-1.091e-005 to 1.759e-005	No	ns	0.8737	A-B
Control vs. 1,3,4-O-Bu3ManNAz	2.789e-06	-1.146e-005 to 1.704e-005	No	ns	0.9206	A-C
Control vs. 1,3,4-O-Bu3ManNAl	3.839e-06	-1.041e-005 to 1.809e-005	No	ns	0.8236	A-D
1,3,4-O-Bu3ManNAc vs. 1,3,4-O-Bu3ManNAz	-5.548e-07	-1.481e-005 to 1.37e-005	No	ns	0.9992	B-C
1,3,4-O-Bu3ManNAc vs. 1,3,4-O-Bu3ManNAl	4.958e-07	-1.376e-005 to 1.475e-005	No	ns	0.9995	B-D
1,3,4-O-Bu3ManNAz vs. 1,3,4-O-Bu3ManNAl	1.051e-06	-1.32e-005 to 1.53e-005	No	ns	0.995	C-D
ST8SIA5
Control vs. 1,3,4-O-Bu3ManNAc	-6.647e-07	-8.992e-006 to 7.663e-006	No	ns	0.9937	A-B
Control vs. 1,3,4-O-Bu3ManNAz	1.532e-06	-6.795e-006 to 9.86e-006	No	ns	0.9325	A-C
Control vs. 1,3,4-O-Bu3ManNAl	-1.98e-06	-1.031e-005 to 6.347e-006	No	ns	0.8694	A-D
1,3,4-O-Bu3ManNAc vs. 1,3,4-O-Bu3ManNAz	2.197e-06	-6.13e-006 to 1.052e-005	No	ns	0.8321	B-C
1,3,4-O-Bu3ManNAc vs. 1,3,4-O-Bu3ManNAl	-1.316e-06	-9.643e-006 to 7.012e-006	No	ns	0.9554	B-D
1,3,4-O-Bu3ManNAz vs. 1,3,4-O-Bu3ManNAl	-3.513e-06	-1.184e-005 to 4.815e-006	No	ns	0.5596	C-D
ST8SIA6
Control vs. 1,3,4-O-Bu3ManNAc	0.0003173	0.0001524 to 0.0004821	Yes	**	0.0012	A-B
Control vs. 1,3,4-O-Bu3ManNAz	0.0002682	0.0001033 to 0.000433	Yes	**	0.0036	A-C
Control vs. 1,3,4-O-Bu3ManNAl	0.000311	0.0001461 to 0.0004758	Yes	**	0.0014	A-D
1,3,4-O-Bu3ManNAc vs. 1,3,4-O-Bu3ManNAz	-4.908e-05	-0.0002139 to 0.0001158	No	ns	0.7783	B-C
1,3,4-O-Bu3ManNAc vs. 1,3,4-O-Bu3ManNAl	-6.3e-06	-0.0001712 to 0.0001586	No	ns	0.9993	B-D
1,3,4-O-Bu3ManNAz vs. 1,3,4-O-Bu3ManNAl	4.278e-05	-0.0001221 to 0.0002076	No	ns	0.8385	C-D
GNE
Control vs. 1,3,4-O-Bu3ManNAc	7.959e-05	-0.0006516 to 0.0008107	No	ns	0.9844	A-B
Control vs. 1,3,4-O-Bu3ManNAz	-3.182e-05	-0.000763 to 0.0006993	No	ns	0.999	A-C
Control vs. 1,3,4-O-Bu3ManNAl	-0.0002564	-0.0009876 to 0.0004747	No	ns	0.6866	A-D
1,3,4-O-Bu3ManNAc vs. 1,3,4-O-Bu3ManNAz	-0.0001114	-0.0008426 to 0.0006197	No	ns	0.9596	B-C
1,3,4-O-Bu3ManNAc vs. 1,3,4-O-Bu3ManNAl	-0.000336	-0.001067 to 0.0003951	No	ns	0.4947	B-D
1,3,4-O-Bu3ManNAz vs. 1,3,4-O-Bu3ManNAl	-0.0002246	-0.0009558 to 0.0005065	No	ns	0.7624	C-D
NANS
Control vs. 1,3,4-O-Bu3ManNAc	0.00797	-0.002112 to 0.01805	No	ns	0.1286	A-B
Control vs. 1,3,4-O-Bu3ManNAz	0.003516	-0.006567 to 0.0136	No	ns	0.6902	A-C
Control vs. 1,3,4-O-Bu3ManNAl	0.005653	-0.004429 to 0.01574	No	ns	0.3415	A-D
1,3,4-O-Bu3ManNAc vs. 1,3,4-O-Bu3ManNAz	-0.004455	-0.01454 to 0.005628	No	ns	0.5249	B-C
1,3,4-O-Bu3ManNAc vs. 1,3,4-O-Bu3ManNAl	-0.002317	-0.0124 to 0.007765	No	ns	0.88	B-D
1,3,4-O-Bu3ManNAz vs. 1,3,4-O-Bu3ManNAl	0.002137	-0.007945 to 0.01222	No	ns	0.9022	C-D
CMAS
Control vs. 1,3,4-O-Bu3ManNAc	0.002422	-0.009618 to 0.01446	No	ns	0.9146	A-B
Control vs. 1,3,4-O-Bu3ManNAz	-0.003325	-0.01537 to 0.008714	No	ns	0.813	A-C
Control vs. 1,3,4-O-Bu3ManNAl	0.003648	-0.008391 to 0.01569	No	ns	0.7695	A-D
1,3,4-O-Bu3ManNAc vs. 1,3,4-O-Bu3ManNAz	-0.005748	-0.01779 to 0.006292	No	ns	0.4653	B-C
1,3,4-O-Bu3ManNAc vs. 1,3,4-O-Bu3ManNAl	0.001226	-0.01081 to 0.01327	No	ns	0.9871	B-D
1,3,4-O-Bu3ManNAz vs. 1,3,4-O-Bu3ManNAl	0.006974	-0.005066 to 0.01901	No	ns	0.3175	C-D
SLC35A1
Control vs. 1,3,4-O-Bu3ManNAc	0.005798	-0.0196 to 0.0312	No	ns	0.882	A-B
Control vs. 1,3,4-O-Bu3ManNAz	-0.0003099	-0.02571 to 0.02509	No	ns	>0.9999	A-C
Control vs. 1,3,4-O-Bu3ManNAl	0.01278	-0.01262 to 0.03818	No	ns	0.4245	A-D
1,3,4-O-Bu3ManNAc vs. 1,3,4-O-Bu3ManNAz	-0.006108	-0.03151 to 0.01929	No	ns	0.8657	B-C
1,3,4-O-Bu3ManNAc vs. 1,3,4-O-Bu3ManNAl	0.006981	-0.01842 to 0.03238	No	ns	0.8151	B-D
1,3,4-O-Bu3ManNAz vs. 1,3,4-O-Bu3ManNAl	0.01309	-0.01231 to 0.03849	No	ns	0.4059	C-D
SLC35A3
Control vs. 1,3,4-O-Bu3ManNAc	0.002961	-0.004223 to 0.01014	No	ns	0.5767	A-B
Control vs. 1,3,4-O-Bu3ManNAz	0.001166	-0.006018 to 0.00835	No	ns	0.9519	A-C
Control vs. 1,3,4-O-Bu3ManNAl	-0.002123	-0.009306 to 0.005061	No	ns	0.782	A-D
1,3,4-O-Bu3ManNAc vs. 1,3,4-O-Bu3ManNAz	-0.001795	-0.008979 to 0.005389	No	ns	0.8526	B-C
1,3,4-O-Bu3ManNAc vs. 1,3,4-O-Bu3ManNAl	-0.005084	-0.01227 to 0.0021	No	ns	0.1855	B-D
1,3,4-O-Bu3ManNAz vs. 1,3,4-O-Bu3ManNAl	-0.003289	-0.01047 to 0.003895	No	ns	0.4978	C-D
NANP
Control vs. 1,3,4-O-Bu3ManNAc	0.0001037	-0.001415 to 0.001622	No	ns	0.996	A-B
Control vs. 1,3,4-O-Bu3ManNAz	-0.0007499	-0.002269 to 0.0007689	No	ns	0.4391	A-C
Control vs. 1,3,4-O-Bu3ManNAl	0.0005591	-0.0009597 to 0.002078	No	ns	0.6555	A-D
1,3,4-O-Bu3ManNAc vs. 1,3,4-O-Bu3ManNAz	-0.0008536	-0.002372 to 0.0006652	No	ns	0.3398	B-C
1,3,4-O-Bu3ManNAc vs. 1,3,4-O-Bu3ManNAl	0.0004554	-0.001063 to 0.001974	No	ns	0.7748	B-D
1,3,4-O-Bu3ManNAz vs. 1,3,4-O-Bu3ManNAl	0.001309	-0.0002098 to 0.002828	No	ns	0.0933	C-D

## Sheet: MDA-MB-231_1
		MDA-MB-231
Tukey's multiple comparisons test	Mean Diff.	95.00% CI of diff.	Significant?	Summary	Adjusted P Value
ST3GAL1
Control vs. 1,3,4-O-Bu3ManNAc	0.005447	-0.005987 to 0.01688	No	ns	0.467
Control vs. 1,3,4-O-Bu3ManNAz	0.006399	-0.005035 to 0.01783	No	ns	0.3429
Control vs. 1,3,4-O-Bu3ManNAl	0.008237	-0.003197 to 0.01967	No	ns	0.1754
1,3,4-O-Bu3ManNAc vs. 1,3,4-O-Bu3ManNAz	0.0009527	-0.01048 to 0.01239	No	ns	0.9928
1,3,4-O-Bu3ManNAc vs. 1,3,4-O-Bu3ManNAl	0.002791	-0.008643 to 0.01422	No	ns	0.8608
1,3,4-O-Bu3ManNAz vs. 1,3,4-O-Bu3ManNAl	0.001838	-0.009596 to 0.01327	No	ns	0.9532
ST3GAL2
Control vs. 1,3,4-O-Bu3ManNAc	-0.005377	-0.01489 to 0.004138	No	ns	0.3357
Control vs. 1,3,4-O-Bu3ManNAz	-0.001709	-0.01122 to 0.007805	No	ns	0.9367
Control vs. 1,3,4-O-Bu3ManNAl	-0.005671	-0.01519 to 0.003843	No	ns	0.2967
1,3,4-O-Bu3ManNAc vs. 1,3,4-O-Bu3ManNAz	0.003668	-0.005847 to 0.01318	No	ns	0.6244
1,3,4-O-Bu3ManNAc vs. 1,3,4-O-Bu3ManNAl	-0.0002943	-0.009809 to 0.00922	No	ns	0.9996
1,3,4-O-Bu3ManNAz vs. 1,3,4-O-Bu3ManNAl	-0.003962	-0.01348 to 0.005553	No	ns	0.5692
ST3GAL3
Control vs. 1,3,4-O-Bu3ManNAc	-0.001186	-0.008037 to 0.005664	No	ns	0.9427
Control vs. 1,3,4-O-Bu3ManNAz	0.002467	-0.004383 to 0.009317	No	ns	0.6697
Control vs. 1,3,4-O-Bu3ManNAl	0.002804	-0.004046 to 0.009654	No	ns	0.5818
1,3,4-O-Bu3ManNAc vs. 1,3,4-O-Bu3ManNAz	0.003654	-0.003196 to 0.0105	No	ns	0.3794
1,3,4-O-Bu3ManNAc vs. 1,3,4-O-Bu3ManNAl	0.00399	-0.00286 to 0.01084	No	ns	0.3133
1,3,4-O-Bu3ManNAz vs. 1,3,4-O-Bu3ManNAl	0.0003364	-0.006514 to 0.007186	No	ns	0.9985
ST3GAL4
Control vs. 1,3,4-O-Bu3ManNAc	0.03101	-0.01447 to 0.07649	No	ns	0.2074
Control vs. 1,3,4-O-Bu3ManNAz	0.03395	-0.01153 to 0.07943	No	ns	0.1564
Control vs. 1,3,4-O-Bu3ManNAl	0.04426	-0.001222 to 0.08974	No	ns	0.0564
1,3,4-O-Bu3ManNAc vs. 1,3,4-O-Bu3ManNAz	0.002942	-0.04254 to 0.04842	No	ns	0.9966
1,3,4-O-Bu3ManNAc vs. 1,3,4-O-Bu3ManNAl	0.01325	-0.03223 to 0.05873	No	ns	0.7888
1,3,4-O-Bu3ManNAz vs. 1,3,4-O-Bu3ManNAl	0.01031	-0.03517 to 0.05579	No	ns	0.8842
ST3GAL5
Control vs. 1,3,4-O-Bu3ManNAc	-0.001329	-0.003927 to 0.001269	No	ns	0.4117
Control vs. 1,3,4-O-Bu3ManNAz	0.0007549	-0.001843 to 0.003353	No	ns	0.79
Control vs. 1,3,4-O-Bu3ManNAl	-0.0009917	-0.00359 to 0.001606	No	ns	0.6311
1,3,4-O-Bu3ManNAc vs. 1,3,4-O-Bu3ManNAz	0.002084	-0.0005141 to 0.004682	No	ns	0.1221
1,3,4-O-Bu3ManNAc vs. 1,3,4-O-Bu3ManNAl	0.0003372	-0.002261 to 0.002935	No	ns	0.9742
1,3,4-O-Bu3ManNAz vs. 1,3,4-O-Bu3ManNAl	-0.001747	-0.004345 to 0.0008513	No	ns	0.216
ST3GAL6
Control vs. 1,3,4-O-Bu3ManNAc	-0.0007067	-0.00665 to 0.005236	No	ns	0.9799
Control vs. 1,3,4-O-Bu3ManNAz	0.001247	-0.004697 to 0.00719	No	ns	0.9049
Control vs. 1,3,4-O-Bu3ManNAl	-0.0005231	-0.006466 to 0.00542	No	ns	0.9916
1,3,4-O-Bu3ManNAc vs. 1,3,4-O-Bu3ManNAz	0.001953	-0.00399 to 0.007896	No	ns	0.7256
1,3,4-O-Bu3ManNAc vs. 1,3,4-O-Bu3ManNAl	0.0001837	-0.005759 to 0.006127	No	ns	0.9996
1,3,4-O-Bu3ManNAz vs. 1,3,4-O-Bu3ManNAl	-0.00177	-0.007713 to 0.004174	No	ns	0.7782
ST6GAL1
Control vs. 1,3,4-O-Bu3ManNAc	-0.0002967	-0.001047 to 0.0004537	No	ns	0.6066
Control vs. 1,3,4-O-Bu3ManNAz	0.0002387	-0.0005117 to 0.0009891	No	ns	0.7439
Control vs. 1,3,4-O-Bu3ManNAl	0.0001124	-0.000638 to 0.0008628	No	ns	0.9615
1,3,4-O-Bu3ManNAc vs. 1,3,4-O-Bu3ManNAz	0.0005354	-0.000215 to 0.001286	No	ns	0.1808
1,3,4-O-Bu3ManNAc vs. 1,3,4-O-Bu3ManNAl	0.0004091	-0.0003413 to 0.00116	No	ns	0.3627
1,3,4-O-Bu3ManNAz vs. 1,3,4-O-Bu3ManNAl	-0.0001263	-0.0008767 to 0.0006241	No	ns	0.947
ST6GAL2
Control vs. 1,3,4-O-Bu3ManNAc	0	-1.207e-006 to 1.207e-006	No	ns	>0.9999
Control vs. 1,3,4-O-Bu3ManNAz	0	-1.207e-006 to 1.207e-006	No	ns	>0.9999
Control vs. 1,3,4-O-Bu3ManNAl	-1.07e-06	-2.277e-006 to 1.366e-007	No	ns	0.0834
1,3,4-O-Bu3ManNAc vs. 1,3,4-O-Bu3ManNAz	0	-1.207e-006 to 1.207e-006	No	ns	>0.9999
1,3,4-O-Bu3ManNAc vs. 1,3,4-O-Bu3ManNAl	-1.07e-06	-2.277e-006 to 1.366e-007	No	ns	0.0834
1,3,4-O-Bu3ManNAz vs. 1,3,4-O-Bu3ManNAl	-1.07e-06	-2.277e-006 to 1.366e-007	No	ns	0.0834
ST6GALNAC1
Control vs. 1,3,4-O-Bu3ManNAc	1.383e-05	-4.082e-005 to 6.848e-005	No	ns	0.848
Control vs. 1,3,4-O-Bu3ManNAz	1.673e-05	-3.792e-005 to 7.138e-005	No	ns	0.7641
Control vs. 1,3,4-O-Bu3ManNAl	3.535e-05	-1.93e-005 to 9e-005	No	ns	0.2406
1,3,4-O-Bu3ManNAc vs. 1,3,4-O-Bu3ManNAz	2.903e-06	-5.175e-005 to 5.755e-005	No	ns	0.9981
1,3,4-O-Bu3ManNAc vs. 1,3,4-O-Bu3ManNAl	2.152e-05	-3.313e-005 to 7.617e-005	No	ns	0.6095
1,3,4-O-Bu3ManNAz vs. 1,3,4-O-Bu3ManNAl	1.861e-05	-3.603e-005 to 7.326e-005	No	ns	0.7045
ST6GALNAC2
Control vs. 1,3,4-O-Bu3ManNAc	8.647e-05	-0.002079 to 0.002252	No	ns	0.9992
Control vs. 1,3,4-O-Bu3ManNAz	0.001055	-0.00111 to 0.003221	No	ns	0.4492
Control vs. 1,3,4-O-Bu3ManNAl	0.001172	-0.0009932 to 0.003337	No	ns	0.3681
1,3,4-O-Bu3ManNAc vs. 1,3,4-O-Bu3ManNAz	0.0009688	-0.001196 to 0.003134	No	ns	0.5152
1,3,4-O-Bu3ManNAc vs. 1,3,4-O-Bu3ManNAl	0.001086	-0.00108 to 0.003251	No	ns	0.4272
1,3,4-O-Bu3ManNAz vs. 1,3,4-O-Bu3ManNAl	0.0001167	-0.002048 to 0.002282	No	ns	0.998
ST6GALNAC3
Control vs. 1,3,4-O-Bu3ManNAc	0	-8.176e-007 to 8.176e-007	No	ns	>0.9999
Control vs. 1,3,4-O-Bu3ManNAz	0	-8.176e-007 to 8.176e-007	No	ns	>0.9999
Control vs. 1,3,4-O-Bu3ManNAl	-3.611e-07	-1.179e-006 to 4.565e-007	No	ns	0.5252
1,3,4-O-Bu3ManNAc vs. 1,3,4-O-Bu3ManNAz	0	-8.176e-007 to 8.176e-007	No	ns	>0.9999
1,3,4-O-Bu3ManNAc vs. 1,3,4-O-Bu3ManNAl	-3.611e-07	-1.179e-006 to 4.565e-007	No	ns	0.5252
1,3,4-O-Bu3ManNAz vs. 1,3,4-O-Bu3ManNAl	-3.611e-07	-1.179e-006 to 4.565e-007	No	ns	0.5252
ST6GALNAC4
Control vs. 1,3,4-O-Bu3ManNAc	0.01684	-0.02022 to 0.0539	No	ns	0.5033
Control vs. 1,3,4-O-Bu3ManNAz	0.02001	-0.01705 to 0.05707	No	ns	0.3699
Control vs. 1,3,4-O-Bu3ManNAl	0.02324	-0.01382 to 0.0603	No	ns	0.2614
1,3,4-O-Bu3ManNAc vs. 1,3,4-O-Bu3ManNAz	0.003169	-0.03389 to 0.04023	No	ns	0.9923
1,3,4-O-Bu3ManNAc vs. 1,3,4-O-Bu3ManNAl	0.006393	-0.03067 to 0.04345	No	ns	0.9433
1,3,4-O-Bu3ManNAz vs. 1,3,4-O-Bu3ManNAl	0.003224	-0.03384 to 0.04028	No	ns	0.9919
ST6GALNAC5
Control vs. 1,3,4-O-Bu3ManNAc	0.0005581	-0.002386 to 0.003503	No	ns	0.927
Control vs. 1,3,4-O-Bu3ManNAz	0.002662	-0.0002825 to 0.005606	No	ns	0.0771
Control vs. 1,3,4-O-Bu3ManNAl	0.001684	-0.00126 to 0.004629	No	ns	0.3267
1,3,4-O-Bu3ManNAc vs. 1,3,4-O-Bu3ManNAz	0.002104	-0.0008406 to 0.005048	No	ns	0.18
1,3,4-O-Bu3ManNAc vs. 1,3,4-O-Bu3ManNAl	0.001126	-0.001818 to 0.00407	No	ns	0.6298
1,3,4-O-Bu3ManNAz vs. 1,3,4-O-Bu3ManNAl	-0.0009777	-0.003922 to 0.001967	No	ns	0.7196
ST6GALNAC6
Control vs. 1,3,4-O-Bu3ManNAc	-0.001026	-0.01758 to 0.01552	No	ns	0.997
Control vs. 1,3,4-O-Bu3ManNAz	0.005261	-0.01129 to 0.02181	No	ns	0.7442
Control vs. 1,3,4-O-Bu3ManNAl	0.005083	-0.01147 to 0.02163	No	ns	0.7626
1,3,4-O-Bu3ManNAc vs. 1,3,4-O-Bu3ManNAz	0.006287	-0.01026 to 0.02284	No	ns	0.6344
1,3,4-O-Bu3ManNAc vs. 1,3,4-O-Bu3ManNAl	0.006109	-0.01044 to 0.02266	No	ns	0.6538
1,3,4-O-Bu3ManNAz vs. 1,3,4-O-Bu3ManNAl	-0.0001785	-0.01673 to 0.01637	No	ns	>0.9999
ST8SIA1
Control vs. 1,3,4-O-Bu3ManNAc	-6.739e-05	-0.0002424 to 0.0001076	No	ns	0.6249
Control vs. 1,3,4-O-Bu3ManNAz	8.623e-05	-8.875e-005 to 0.0002612	No	ns	0.4406
Control vs. 1,3,4-O-Bu3ManNAl	6.947e-05	-0.0001055 to 0.0002444	No	ns	0.6036
1,3,4-O-Bu3ManNAc vs. 1,3,4-O-Bu3ManNAz	0.0001536	-2.136e-005 to 0.0003286	No	ns	0.0868
1,3,4-O-Bu3ManNAc vs. 1,3,4-O-Bu3ManNAl	0.0001369	-3.812e-005 to 0.0003118	No	ns	0.1335
1,3,4-O-Bu3ManNAz vs. 1,3,4-O-Bu3ManNAl	-1.676e-05	-0.0001917 to 0.0001582	No	ns	0.9892
ST8SIA2
Control vs. 1,3,4-O-Bu3ManNAc	-1.279e-07	-4.175e-007 to 1.617e-007	No	ns	0.5253
Control vs. 1,3,4-O-Bu3ManNAz	0	-2.896e-007 to 2.896e-007	No	ns	>0.9999
Control vs. 1,3,4-O-Bu3ManNAl	0	-2.896e-007 to 2.896e-007	No	ns	>0.9999
1,3,4-O-Bu3ManNAc vs. 1,3,4-O-Bu3ManNAz	1.279e-07	-1.617e-007 to 4.175e-007	No	ns	0.5253
1,3,4-O-Bu3ManNAc vs. 1,3,4-O-Bu3ManNAl	1.279e-07	-1.617e-007 to 4.175e-007	No	ns	0.5253
1,3,4-O-Bu3ManNAz vs. 1,3,4-O-Bu3ManNAl	0	-2.896e-007 to 2.896e-007	No	ns	>0.9999
ST8SIA3
Control vs. 1,3,4-O-Bu3ManNAc	0.0004844	-0.0008231 to 0.001792	No	ns	0.6513
Control vs. 1,3,4-O-Bu3ManNAz	0.0009471	-0.0003604 to 0.002255	No	ns	0.1724
Control vs. 1,3,4-O-Bu3ManNAl	0.0008812	-0.0004263 to 0.002189	No	ns	0.2145
1,3,4-O-Bu3ManNAc vs. 1,3,4-O-Bu3ManNAz	0.0004627	-0.0008447 to 0.00177	No	ns	0.6809
1,3,4-O-Bu3ManNAc vs. 1,3,4-O-Bu3ManNAl	0.0003968	-0.0009107 to 0.001704	No	ns	0.7687
1,3,4-O-Bu3ManNAz vs. 1,3,4-O-Bu3ManNAl	-6.595e-05	-0.001373 to 0.001242	No	ns	0.9984
ST8SIA4
Control vs. 1,3,4-O-Bu3ManNAc	0.0001285	-8.947e-005 to 0.0003466	No	ns	0.3045
Control vs. 1,3,4-O-Bu3ManNAz	0.0001031	-0.0001149 to 0.0003212	No	ns	0.4723
Control vs. 1,3,4-O-Bu3ManNAl	5.721e-05	-0.0001608 to 0.0002752	No	ns	0.8342
1,3,4-O-Bu3ManNAc vs. 1,3,4-O-Bu3ManNAz	-2.54e-05	-0.0002434 to 0.0001926	No	ns	0.981
1,3,4-O-Bu3ManNAc vs. 1,3,4-O-Bu3ManNAl	-7.133e-05	-0.0002893 to 0.0001467	No	ns	0.7281
1,3,4-O-Bu3ManNAz vs. 1,3,4-O-Bu3ManNAl	-4.593e-05	-0.0002639 to 0.0001721	No	ns	0.9038
ST8SIA5
Control vs. 1,3,4-O-Bu3ManNAc	1.25e-05	-1.591e-005 to 4.091e-005	No	ns	0.5281
Control vs. 1,3,4-O-Bu3ManNAz	1.421e-05	-1.42e-005 to 4.262e-005	No	ns	0.4292
Control vs. 1,3,4-O-Bu3ManNAl	2.2e-07	-2.819e-005 to 2.863e-005	No	ns	>0.9999
1,3,4-O-Bu3ManNAc vs. 1,3,4-O-Bu3ManNAz	1.71e-06	-2.67e-005 to 3.012e-005	No	ns	0.9972
1,3,4-O-Bu3ManNAc vs. 1,3,4-O-Bu3ManNAl	-1.228e-05	-4.069e-005 to 1.613e-005	No	ns	0.5415
1,3,4-O-Bu3ManNAz vs. 1,3,4-O-Bu3ManNAl	-1.399e-05	-4.24e-005 to 1.442e-005	No	ns	0.4413
ST8SIA6
Control vs. 1,3,4-O-Bu3ManNAc	1.25e-05	-1.591e-005 to 4.091e-005	No	ns	0.5281
Control vs. 1,3,4-O-Bu3ManNAz	1.421e-05	-1.42e-005 to 4.262e-005	No	ns	0.4292
Control vs. 1,3,4-O-Bu3ManNAl	2.2e-07	-2.819e-005 to 2.863e-005	No	ns	>0.9999
1,3,4-O-Bu3ManNAc vs. 1,3,4-O-Bu3ManNAz	1.71e-06	-2.67e-005 to 3.012e-005	No	ns	0.9972
1,3,4-O-Bu3ManNAc vs. 1,3,4-O-Bu3ManNAl	-1.228e-05	-4.069e-005 to 1.613e-005	No	ns	0.5415
1,3,4-O-Bu3ManNAz vs. 1,3,4-O-Bu3ManNAl	-1.399e-05	-4.24e-005 to 1.442e-005	No	ns	0.4413
GNE
Control vs. 1,3,4-O-Bu3ManNAc	-0.001438	-0.004868 to 0.001992	No	ns	0.5643
Control vs. 1,3,4-O-Bu3ManNAz	-0.000745	-0.004175 to 0.002685	No	ns	0.896
Control vs. 1,3,4-O-Bu3ManNAl	-0.001508	-0.004938 to 0.001922	No	ns	0.5286
1,3,4-O-Bu3ManNAc vs. 1,3,4-O-Bu3ManNAz	0.0006929	-0.002737 to 0.004123	No	ns	0.9137
1,3,4-O-Bu3ManNAc vs. 1,3,4-O-Bu3ManNAl	-7.01e-05	-0.0035 to 0.00336	No	ns	0.9999
1,3,4-O-Bu3ManNAz vs. 1,3,4-O-Bu3ManNAl	-0.000763	-0.004193 to 0.002667	No	ns	0.8895
NANS
Control vs. 1,3,4-O-Bu3ManNAc	0.03064	-0.01246 to 0.07374	No	ns	0.1828
Control vs. 1,3,4-O-Bu3ManNAz	0.05008	0.006984 to 0.09318	Yes	*	0.0243
Control vs. 1,3,4-O-Bu3ManNAl	0.03785	-0.005253 to 0.08094	No	ns	0.0867
1,3,4-O-Bu3ManNAc vs. 1,3,4-O-Bu3ManNAz	0.01944	-0.02366 to 0.06254	No	ns	0.5091
1,3,4-O-Bu3ManNAc vs. 1,3,4-O-Bu3ManNAl	0.007203	-0.0359 to 0.0503	No	ns	0.948
1,3,4-O-Bu3ManNAz vs. 1,3,4-O-Bu3ManNAl	-0.01224	-0.05534 to 0.03086	No	ns	0.8008
CMAS
Control vs. 1,3,4-O-Bu3ManNAc	-0.001315	-0.01509 to 0.01246	No	ns	0.9894
Control vs. 1,3,4-O-Bu3ManNAz	0.009338	-0.004441 to 0.02312	No	ns	0.211
Control vs. 1,3,4-O-Bu3ManNAl	0.005655	-0.008125 to 0.01943	No	ns	0.5799
1,3,4-O-Bu3ManNAc vs. 1,3,4-O-Bu3ManNAz	0.01065	-0.003127 to 0.02443	No	ns	0.139
1,3,4-O-Bu3ManNAc vs. 1,3,4-O-Bu3ManNAl	0.006969	-0.00681 to 0.02075	No	ns	0.4204
1,3,4-O-Bu3ManNAz vs. 1,3,4-O-Bu3ManNAl	-0.003684	-0.01746 to 0.0101	No	ns	0.8267
SLC35A1
Control vs. 1,3,4-O-Bu3ManNAc	0.004185	-0.005527 to 0.0139	No	ns	0.5437
Control vs. 1,3,4-O-Bu3ManNAz	0.004424	-0.005288 to 0.01414	No	ns	0.5015
Control vs. 1,3,4-O-Bu3ManNAl	0.005429	-0.004283 to 0.01514	No	ns	0.3438
1,3,4-O-Bu3ManNAc vs. 1,3,4-O-Bu3ManNAz	0.0002388	-0.009473 to 0.009951	No	ns	0.9998
1,3,4-O-Bu3ManNAc vs. 1,3,4-O-Bu3ManNAl	0.001244	-0.008468 to 0.01096	No	ns	0.9752
1,3,4-O-Bu3ManNAz vs. 1,3,4-O-Bu3ManNAl	0.001005	-0.008707 to 0.01072	No	ns	0.9865
SLC35A3
Control vs. 1,3,4-O-Bu3ManNAc	0.001461	-0.01267 to 0.0156	No	ns	0.9866
Control vs. 1,3,4-O-Bu3ManNAz	0.005702	-0.008433 to 0.01984	No	ns	0.5923
Control vs. 1,3,4-O-Bu3ManNAl	0.001433	-0.0127 to 0.01557	No	ns	0.9873
1,3,4-O-Bu3ManNAc vs. 1,3,4-O-Bu3ManNAz	0.004241	-0.009894 to 0.01838	No	ns	0.7745
1,3,4-O-Bu3ManNAc vs. 1,3,4-O-Bu3ManNAl	-2.795e-05	-0.01416 to 0.01411	No	ns	>0.9999
1,3,4-O-Bu3ManNAz vs. 1,3,4-O-Bu3ManNAl	-0.004269	-0.0184 to 0.009866	No	ns	0.7712
NANP
Control vs. 1,3,4-O-Bu3ManNAc	0.004574	-0.004497 to 0.01364	No	ns	0.4229
Control vs. 1,3,4-O-Bu3ManNAz	0.005452	-0.003618 to 0.01452	No	ns	0.2907
Control vs. 1,3,4-O-Bu3ManNAl	0.005689	-0.003382 to 0.01476	No	ns	0.2612
1,3,4-O-Bu3ManNAc vs. 1,3,4-O-Bu3ManNAz	0.0008789	-0.008192 to 0.00995	No	ns	0.9889
1,3,4-O-Bu3ManNAc vs. 1,3,4-O-Bu3ManNAl	0.001115	-0.007956 to 0.01019	No	ns	0.9779
1,3,4-O-Bu3ManNAz vs. 1,3,4-O-Bu3ManNAl	0.0002362	-0.008835 to 0.009307	No	ns	0.9998
